# Supplementary material for: Identification of volatile active components in Acori Tatarinowii Rhizome essential oil from different regions in China by C6 glioma cells
Source: BMC Complement Med Ther. 2020 Aug 17;20:255. doi: 10.1186/s12906-020-03020-4 (PMC7430108; doi:10.1186/s12906-020-03020-4)
Supplement: Supplementary file 5 — Additional file 5. The original rPCR data of ATEO bioactivity. [file 12906_2020_3020_MOESM5_ESM.xlsx]

## Sheet: Neurotrophic factor
	Con	Fsk	AH	HB	HN	JX	YN	ZJ
18S	10.59	12.06	11.79	12.01	12.29	12.61	11.64	12.13
	10.99	11.68	12.75	12.58	12.51	12.93	12.03	11.96
	10.8	11.86	12.28	12.3	12.42	12.76	11.84	12.05
NGF	22.03	21.03	21.517	21.8843	22.1026	22.9354	22.78	22.9108
	22.2	20.43	22.1455	22.44	21.9083	23.0666	22.7867	22.5401
	22.12	20.23	21.8357	22.1717	22.04	22.9314	22.7537	22.7868
BDNF	25.59	23.83	24.9553	25.4903	25.6042	26.3386	26.0326	26.2276
	25.78	23.2	25.6698	25.9072	25.5317	26.5534	26.3181	26.0788
	25.69	23.415	25.3982	25.6291	25.5879	26.4995	26.0898	26.1592
GDNF	24.27	22.83	23.6426	24.1681	24.2341	25.118	24.8302	24.9514
	24.11	22.24	24.1147	24.3229	23.9566	25.0134	24.5813	24.2303
	24.18	22.535	23.894	24.2986	24.12	25.0156	24.8363	24.5958

## Sheet: Anti-oxidation
	Con	ZLN005	AH	HB	HN	JX	YN	ZJ
18S	11.15	10.95	11.73	11.55	11.85	12.18	11.37	12.11
	11.17	11.79	12.03	11.87	12.35	11.74	12.23	12.15
	11.16	11.38	11.87	11.72	12.11	11.95	11.81	12.14
GPx1	17.22	16.09	17.25	16.3696	16.94	17.2864	17.06	17.7289
	16.95	16.35	17.45	16.2323	17.38	16.734	17.76	17.7243
	17.1	16.37	17.355	16.293	17.185	16.9859	17.435	17.7375
SOD2	18.42	17.45	18.44	17.5922	18.1104	18.48	18.2769	18.9526
	18.41	17.86	18.75	17.8006	18.6757	18.19	18.918	19.01
	18.4	17.655	18.57	17.6947	18.4155	18.31	18.665	19.2735
UCP2	25.96	24.52	26.01	25.139	25.7126	25.9481	25.6148	26.4814
	25.9	25.4	26.3	25.3938	26.1692	25.4914	26.4567	26.6147
	25.94	25.16	26.155	25.3475	25.9956	25.7952	26.1354	26.555

## Sheet: Anti-inflammation
	Con	ZLN005+INFLAMATION	AH+INFLAMATION	HB+INFLAMATION	HN+INFLAMATION	JX+INFLAMATION	YN+INFLAMATION	ZJ+INFLAMATION
18S	10.83	11.19	11.45	11.57	11.43	11.44	11.57	11.47
	10.99	11.62	11.97	11.74	11.37	12.09	12.08	11.33
	10.9	11.4	11.7	11.66	11.39	11.77	11.81	11.41
IL-1β	25.82	27.48	27.1019	26.8891	26.9828	26.7645	26.936	27.05
	26.37	27.6	27.8281	27.5981	27.2591	27.8986	27.794	27.2046
	26.01	27.89	27.3796	27.1647	26.9497	27.2834	27.3119	27.0118
IL-6	24.81	25.82	26.36	26.1657	26.4618	26.0796	26.4301	26.3978
	24.6	26.01	27.65	26.3992	26.921	26.5939	26.2909	26.2557
	24.71	25.915	27.01	26.495	26.91	26.665	26.5379	26.5791
TNF-α	24.78	28.08	30.35	27.5295	29.17	27.2952	27.3695	29.24
	27.13	28.61	31.9865	29.3771	31.6028	29.9097	29.7681	29.7765
	25.96	27.795	30.945	28.4513	31.7471	28.5596	28.5011	29.305
